# Supplementary material for: Immune stimuli shape the small non-coding transcriptome of extracellular vesicles released by dendritic cells
Source: Cell Mol Life Sci. 2018 May 28;75(20):3857–75. doi: 10.1007/s00018-018-2842-8 (PMC6154026; doi:10.1007/s00018-018-2842-8)
Supplement: Supplementary file 2 — Supplementary material 2 (XLSX 116 kb) [file 18_2018_2842_MOESM2_ESM.xlsx]

## Sheet: miRNA_LPS
identifier	mean_cpm.EV	mean.median.ratio.EV	logFC.EV	logCPM.EV	LR.EV	PValue.EV	adjpvalue.EV	mean_cpm.cell	mean.median.ratio.cell	logFC.cell	logCPM.cell	LR.cell	PValue.cell	adjpvalue.cell	quadrant
mmu.let.7e.5p	72.2228	1.0929	-0.521256	6.35353	0.934983	0.333572	0.603363	74.5206	1.20002	1.96355	6.23964	17.4625	2.93024e-05	0.00344513	cell-responsive
mmu.miR.125a.5p	82.5943	1.1706	0.0766104	6.5333	0.0202905	0.886729	1	23.4474	1.18815	2.18732	4.62762	18.2756	1.91136e-05	0.00306977	cell-responsive
mmu.miR.128.1.5p	4.06738	100	0.348832	4.07887	0.0508794	0.82154	0.978356	3.65136	1.85026	-2.56198	2.17846	14.654	0.000129158	0.0118107	cell-responsive
mmu.miR.1291	66.3434	1.52933	0.255787	6.28445	0.159913	0.689237	0.904624	48.2108	1.24771	0.927981	5.6279	3.89506	0.0484283	0.433223	cell-responsive
mmu.miR.130b.5p	5.69747	100	-0.463936	4.26293	0.162393	0.686963	0.903655	2.79913	1.35225	-2.0634	1.85138	8.30933	0.00394419	0.124849	cell-responsive
mmu.miR.132.3p	30.3824	1.16879	0.172189	5.49929	0.0829724	0.773309	0.958658	32.6553	0.89088	-1.11678	5.07296	5.84697	0.0156039	0.264432	cell-responsive
mmu.miR.138.5p	31.179	1.00164	0.113322	5.38692	0.0324182	0.857113	0.988201	22.8471	1.38928	-1.02085	4.57179	4.91019	0.0266987	0.33828	cell-responsive
mmu.miR.147.3p	274.147	0.95729	0.550204	8.1961	1.96431	0.161053	0.524525	252.495	1.17933	1.29317	7.9871	9.05947	0.00261338	0.10242	cell-responsive
mmu.miR.149.5p	46.5131	1.24521	0.882799	5.98456	2.68903	0.101041	0.459225	37.0745	1.16151	1.65687	5.26061	12.8082	0.000345099	0.0284016	cell-responsive
mmu.miR.155.3p	9.00903	1.213	0.704536	4.57202	0.603955	0.437073	0.705502	11.6342	1.8745	2.73134	3.70688	25.045	5.60084e-07	0.00015365	cell-responsive
mmu.miR.16.1.3p	254.846	1.03026	0.0848777	7.98225	0.0417986	0.838004	0.983327	783.991	0.993509	-1.08403	9.61658	6.43071	0.0112164	0.232002	cell-responsive
mmu.miR.181b.1.3p	12.9057	100	0.279586	4.32898	1.45594e-09	0.99997	1	5.60947	1.58165	-1.54125	2.75296	6.23039	0.0125576	0.234884	cell-responsive
mmu.miR.1839.3p	0.412616	100	-1.54338	3.92382	1.12975	0.28783	0.572394	1.44459	2.05877	5.03701	1.38667	11.5519	0.000676797	0.0400248	cell-responsive
mmu.miR.191.3p	14.6328	0.78765	0.699073	4.95644	0.95154	0.329328	0.602786	11.7487	1.41563	1.19847	3.68586	5.66843	0.0172729	0.275539	cell-responsive
mmu.miR.1936	3.93664	100	0.176199	4.09994	5.0643e-10	0.999982	1	1.22331	0.884396	-2.55838	1.13059	6.63956	0.00997387	0.219132	cell-responsive
mmu.miR.193b.5p	1.72822	100	0.344692	4.0094	0.0707326	0.790273	0.958658	0.220243	100	-3.19491	0.35994	4.06845	0.0436914	0.418056	cell-responsive
mmu.miR.1947.5p	19.2964	2.04895	1.01839	5.05708	1.54092	0.214481	0.540403	10.7224	1.19465	-1.09733	3.55351	4.82625	0.0280296	0.343754	cell-responsive
mmu.miR.1948.5p	1.57215	100	2.82045	4.06641	3.71973	0.053773	0.393823	8.71117	2.35707	1.72028	3.30238	10.4601	0.00121979	0.0627431	cell-responsive
mmu.miR.1a.3p	29469.7	525.957	-0.25033	14.8496	0.276872	0.598759	0.840263	2238.95	259.592	-1.45375	11.1299	5.35363	0.0206792	0.288642	cell-responsive
mmu.miR.1a.3p.1	29467.4	525.918	-0.250359	14.8495	0.276942	0.598713	0.840263	2238.8	259.575	-1.45361	11.1298	5.35251	0.0206924	0.288642	cell-responsive
mmu.miR.203.3p	167.318	1.77094	0.542352	7.39923	1.19299	0.274727	0.572394	16.6184	2.24831	-1.82899	4.14884	11.7269	0.000616035	0.0400248	cell-responsive
mmu.miR.205.5p	1.29921	100	-1.70948	4.00215	1.34163	0.246746	0.572394	1.19951	100	-3.89107	1.17254	11.5408	0.00068086	0.0400248	cell-responsive
mmu.miR.22.5p	36.7272	0.988469	0.120652	5.71757	0.0341219	0.853448	0.985908	16.8676	1.16555	1.0914	4.18567	4.82693	0.0280185	0.343754	cell-responsive
mmu.miR.26a.2.3p	1.10435	100	-2.51792	3.99902	2.75677	0.0968436	0.444875	1.21059	1.29249	4.96149	1.25295	11.3928	0.000737284	0.0404523	cell-responsive
mmu.miR.296.3p	8.89169	0.819878	-1.64644	4.50166	1.93904	0.163772	0.524525	4.92767	1.00732	-1.53864	2.56137	6.07643	0.0136997	0.239891	cell-responsive
mmu.miR.29a.3p	5091.57	1.10819	0.166597	12.3176	0.219751	0.639229	0.88025	2718.13	1.14904	0.876441	11.409	4.30981	0.0378933	0.403117	cell-responsive
mmu.miR.29c.5p	6.90185	100	-2.38685	4.35525	2.51512	0.112759	0.476995	4.83758	1.72004	-1.83887	2.4922	9.22263	0.00239042	0.10242	cell-responsive
mmu.miR.3062.5p	4.70123	100	-1.42879	4.32353	1.21618	0.270111	0.572394	0.606734	1.11626	-3.64898	0.678386	5.49822	0.0190359	0.280555	cell-responsive
mmu.miR.3074.5p	9.24215	1.15825	0.552943	4.66074	0.4013	0.526419	0.78562	3.99955	1.26406	1.81181	2.35191	7.54549	0.00601605	0.159716	cell-responsive
mmu.miR.3074.5p.1	9.24215	1.15825	0.552943	4.66074	0.4013	0.526419	0.78562	3.99955	1.26406	1.81181	2.35191	7.54549	0.00601605	0.159716	cell-responsive
mmu.miR.3079.5p	9.78419	1.03641	-0.931743	4.56394	0.908185	0.340596	0.603363	6.41498	0.934644	-1.21347	2.89364	4.29439	0.0382384	0.403117	cell-responsive
mmu.miR.3084.3p	3.44767	100	-0.707446	4.08902	0.287063	0.592109	0.839042	5.50363	1.13682	1.10438	2.72778	3.95365	0.0467699	0.426151	cell-responsive
mmu.miR.3084.3p.1	3.44767	100	-0.707446	4.08902	0.287063	0.592109	0.839042	5.50363	1.13682	1.10438	2.72778	3.95365	0.0467699	0.426151	cell-responsive
mmu.miR.3084.5p	0.523204	100	1.82455	3.92794	1.5845	0.208113	0.534369	9.21749	1.57163	1.37428	3.38155	6.293	0.0121216	0.232002	cell-responsive
mmu.miR.3084.5p.1	0.523204	100	1.82455	3.92794	1.5845	0.208113	0.534369	9.27018	1.6794	1.27215	3.39	5.52101	0.0187894	0.280555	cell-responsive
mmu.miR.330.3p	28.8459	1.10968	0.40319	5.46166	0.349342	0.554486	0.805031	16.829	1.04279	1.14234	4.16715	5.41746	0.0199363	0.287853	cell-responsive
mmu.miR.34b.5p	1.23785	100	-2.70496	4.05441	3.21277	0.0730657	0.393844	0.487331	100	4.16926	0.688667	6.38832	0.0114874	0.232002	cell-responsive
mmu.miR.361.3p	1148.1	1.10024	0.0739588	10.2112	0.0393018	0.842852	0.983327	932.176	1.31076	0.84619	9.86619	3.9411	0.04712	0.426151	cell-responsive
mmu.miR.374b.3p	2.31929	100	-1.28082	4.13468	1.00711	0.315596	0.590988	1.90459	2.03344	-2.50123	1.49364	7.45942	0.00631054	0.162299	cell-responsive
mmu.miR.429.3p	3.26922	100	0.49215	4.02402	0.131792	0.716581	0.922817	1.22916	1.16543	2.45099	1.19058	4.41987	0.0355227	0.384674	cell-responsive
mmu.miR.450b.3p	3.37642	100	2.03172	4.02479	1.7768	0.182543	0.534369	3.57915	1.35583	1.47804	2.23293	4.7628	0.0290813	0.343754	cell-responsive
mmu.miR.455.3p	12.822	1.0857	0.211096	4.84742	0.0720757	0.788338	0.958658	13.7632	1.2234	1.25738	3.92125	6.10462	0.0134829	0.239891	cell-responsive
mmu.miR.467d.5p	3.18426	100	1.3438	4.15197	1.09685	0.294958	0.572394	0.454172	100	3.53605	0.709114	4.11166	0.0425885	0.418056	cell-responsive
mmu.miR.486a.3p	15.6895	1.10796	0.368411	5.02483	0.254944	0.613615	0.85499	4.4489	1.1272	1.83211	2.47834	7.79781	0.00523097	0.153753	cell-responsive
mmu.miR.486a.5p	95.1799	1.70777	0.0433691	6.81375	0.00682605	0.934154	1	7.61339	2.31477	1.20758	3.18667	4.19449	0.0405556	0.414302	cell-responsive
mmu.miR.486b.5p	109.158	1.95858	0.0583214	6.98318	0.012626	0.910534	1	7.68097	2.33532	1.31418	3.19905	4.97801	0.0256716	0.33828	cell-responsive
mmu.miR.505.5p	8.79687	1.86365	0.292076	4.62169	0.120039	0.728993	0.923093	6.78041	1.07021	1.21374	2.98997	4.74847	0.0293244	0.343754	cell-responsive
mmu.miR.5126	8.35474	100	-1.33319	4.18127	1.03033	0.31008	0.588152	0.733336	1.04512	4.33953	0.911552	7.64298	0.00569938	0.159716	cell-responsive
mmu.miR.5620.5p	4.23898	0.900219	-1.17734	4.26447	0.835201	0.360773	0.626023	1.0503	1.18457	-2.7596	1.07031	5.74533	0.0165325	0.272125	cell-responsive
mmu.miR.6546.5p	0.524471	100	1.49317	3.92798	1.09685	0.294958	0.572394	1.25073	0.891243	2.75519	1.30324	6.11316	0.0134179	0.239891	cell-responsive
mmu.miR.669c.5p	36.2711	0.971018	-0.511288	5.72012	0.674953	0.41133	0.683226	41.0952	1.2162	0.973154	5.40251	4.48603	0.034173	0.374992	cell-responsive
mmu.miR.672.5p	2.43241	100	-0.303859	4.13867	0.0649206	0.798881	0.958658	1.87083	1.77173	2.59504	1.58285	10.068	0.00150865	0.0730366	cell-responsive
mmu.miR.674.3p	154.237	1.05661	-0.156362	7.45963	0.13687	0.711412	0.922817	135.817	1.07534	0.861351	7.09844	3.99081	0.0457492	0.426151	cell-responsive
mmu.miR.682	248.916	1.26168	-0.174805	8.13323	0.170244	0.679895	0.903655	2.10224	1.01322	2.42844	1.69377	8.31325	0.00393569	0.124849	cell-responsive
mmu.miR.7017.5p	0.524471	100	1.49317	3.92798	1.09685	0.294958	0.572394	0.305136	100	3.6228	0.478472	4.55569	0.0328096	0.364896	cell-responsive
mmu.miR.7033.5p	1.87164	100	0.26498	4.12268	0.0477959	0.826944	0.978356	1.43252	2.0713	2.26366	1.3639	7.16291	0.00744265	0.175009	cell-responsive
mmu.miR.7063.5p	1.38347	100	-2.71766	4.00722	3.15244	0.0758137	0.393844	0.312941	100	-3.6986	0.376596	5.64509	0.0175044	0.275539	cell-responsive
mmu.miR.7656.3p	0.412616	100	-1.54338	3.92382	1.12975	0.28783	0.572394	0.258366	100	-3.51993	0.366507	5.04378	0.0247144	0.333442	cell-responsive
mmu.miR.8114	4.59059	100	1.09166	4.14301	0.651149	0.419702	0.693216	0.49455	100	3.93944	0.723469	5.17349	0.0229341	0.31458	cell-responsive
mmu.miR.874.3p	0.825233	100	-2.24348	3.99084	2.1984	0.138154	0.498559	1.67946	3.08984	-5.56486	1.33206	17.9752	2.23798e-05	0.00306977	cell-responsive
mmu.miR.877.5p	4.21511	100	-1.41846	4.39393	1.84207	0.174709	0.534369	1.10353	1.2446	2.77716	1.1584	6.33709	0.0118239	0.232002	cell-responsive
mmu.miR.99b.5p	690.228	1.00398	-0.533473	9.47769	1.89929	0.168158	0.528752	378.272	1.29094	1.51573	8.56834	12.1453	0.000492108	0.0368186	cell-responsive
mmu.let.7c.2.3p	11.1794	1.50522	2.09484	4.78557	5.90311	0.0151142	0.269307	5.54972	1.07242	0.512794	2.73507	0.740008	0.389658	0.733841	EV-responsive
mmu.miR.10a.3p	3.9819	100	-3.48132	4.26454	5.56387	0.0183348	0.276433	3.19573	2.31036	1.19078	2.04061	1.52354	0.217085	0.62335	EV-responsive
mmu.miR.130b.3p	23.8314	2.01791	1.94964	4.98567	5.10914	0.0238002	0.296354	13.3846	1.05974	0.54755	3.8563	1.24922	0.263701	0.62335	EV-responsive
mmu.miR.142a.3p	2194.68	1.2472	0.753808	11.1045	4.25471	0.0391416	0.368549	1869.43	1.01721	0.081202	10.8692	0.0371987	0.847061	1	EV-responsive
mmu.miR.146a.5p	1442.26	1.28703	1.30313	10.522	12.6929	0.000367045	0.0539557	1364.85	1.11465	0.692809	10.4158	2.66992	0.102261	0.54569	EV-responsive
mmu.miR.147.5p	92.1824	1.02785	-0.989485	6.79961	4.30518	0.0379965	0.368549	133.76	0.887175	0.663953	7.07432	2.34181	0.125943	0.54569	EV-responsive
mmu.miR.181a.2.3p	7.93638	100	3.05962	4.36015	4.37997	0.0363637	0.368549	0.32938	100	-2.78401	0.435783	3.08691	0.0789247	0.521618	EV-responsive
mmu.miR.181c.3p	5.40554	100	-3.92093	4.40682	7.76296	0.00533286	0.174571	3.65509	0.926077	0.17343	2.24729	0.0762396	0.78246	1	EV-responsive
mmu.miR.181d.5p	32.0954	1.34076	-1.49473	5.51531	5.33416	0.0209114	0.296354	18.7846	1.01987	0.100192	4.32263	0.0457844	0.830568	1	EV-responsive
mmu.miR.1843a.3p	4.03342	100	3.40864	4.31343	5.81863	0.0158573	0.270483	1.69673	1.04054	0.217197	1.43349	0.0865268	0.76864	0.997073	EV-responsive
mmu.miR.1932	2.09788	100	2.92581	4.13066	4.06137	0.0438749	0.368549	0.519182	100	-0.0914586	0.690153	0.00904447	0.924233	1	EV-responsive
mmu.miR.1981.3p	10.9556	100	-1.67333	4.78764	4.13326	0.0420483	0.368549	5.18458	1.05983	0.414726	2.63866	0.498444	0.480184	0.788354	EV-responsive
mmu.miR.199a.5p	20.13	100	1.6817	5.2345	4.11723	0.0424484	0.368549	2.18288	1.6592	1.48202	1.70068	2.60807	0.106321	0.54569	EV-responsive
mmu.miR.199a.5p.1	20.13	100	1.6817	5.2345	4.11723	0.0424484	0.368549	2.18288	1.6592	1.48202	1.70068	2.60807	0.106321	0.54569	EV-responsive
mmu.miR.19a.3p	42.3313	1.79219	2.01213	5.62077	9.28288	0.00231305	0.136008	21.7318	0.971663	0.00445995	4.50371	9.87712e-05	0.99207	1	EV-responsive
mmu.miR.19b.3p	169.381	1.81381	1.73358	7.32144	14.0769	0.000175485	0.034395	87.9277	1.11758	0.067084	6.47432	0.0244038	0.875862	1	EV-responsive
mmu.miR.19b.3p.1	170.951	1.83062	1.78912	7.34017	15.074	0.000103375	0.0303923	88.7443	1.10172	0.0767824	6.48766	0.0319823	0.858066	1	EV-responsive
mmu.miR.200b.3p	94.4792	1.05601	-1.55781	6.82035	9.94186	0.00161562	0.105554	69.395	1.02686	0.257152	6.13897	0.346827	0.555915	0.861615	EV-responsive
mmu.miR.200b.5p	1.65047	100	-3.05092	4.11487	4.17851	0.0409397	0.368549	0.651975	1.19949	-1.7685	0.724126	2.58541	0.107853	0.54569	EV-responsive
mmu.miR.219c.5p	2.09282	100	3.48756	4.13051	5.7919	0.0161002	0.270483	0.265843	100	-0.866463	0.369706	0.36016	0.548418	0.851599	EV-responsive
mmu.miR.222.5p	106.923	1.74247	1.46096	6.79953	7.74565	0.0053842	0.174571	71.5983	1.11595	-0.38421	6.187	0.754043	0.385199	0.730829	EV-responsive
mmu.miR.27b.5p	123.109	1.50688	-1.01074	7.00502	3.84647	0.0498508	0.393823	175.482	1.26869	-0.560228	7.46195	1.67305	0.195851	0.62335	EV-responsive
mmu.miR.29b.3p.1	118.413	1.11884	1.11345	7.01537	6.09916	0.0135246	0.268448	57.8883	0.965698	0.583149	5.88434	1.76245	0.184319	0.62335	EV-responsive
mmu.miR.3064.5p	1.92958	100	-3.24556	4.12281	4.83979	0.0278102	0.320636	1.72834	1.23018	-0.710708	1.45102	0.939391	0.332435	0.6827	EV-responsive
mmu.miR.3069.3p	1.79609	100	-3.10509	4.07054	4.28218	0.0385139	0.368549	0.3519	100	-0.943614	0.486117	0.308216	0.578777	0.890343	EV-responsive
mmu.miR.3074.1.3p	6.53659	100	3.54994	4.27746	6.03925	0.0139913	0.268448	0.873933	1.65528	0.802858	0.911495	0.68013	0.409542	0.735113	EV-responsive
mmu.miR.3110.5p	7.84449	0.983096	-3.75493	4.38975	7.15568	0.0074727	0.183081	7.15425	1.15207	-0.109854	3.00719	0.0418113	0.83798	1	EV-responsive
mmu.miR.322.3p	51.7483	1.39274	-1.38716	5.97651	4.4134	0.0356578	0.368549	34.9802	1.26741	0.424331	5.17037	0.830662	0.362081	0.704475	EV-responsive
mmu.miR.322.5p	4.66149	100	-2.50762	4.40511	5.04506	0.0246962	0.296354	7.03996	0.927542	0.298453	3.02093	0.255851	0.612985	0.922279	EV-responsive
mmu.miR.335.5p	4.6801	100	-3.33803	4.22735	5.11198	0.0237612	0.296354	0.794508	1.20781	0.855974	0.864757	0.787391	0.37489	0.720003	EV-responsive
mmu.miR.345.3p	10.2161	1.08478	-1.92467	4.74154	3.86652	0.0492586	0.393823	5.13472	1.21569	-0.697236	2.60267	1.60457	0.205257	0.62335	EV-responsive
mmu.miR.345.5p	5.19991	1.40025	-3.33102	4.28245	5.16038	0.0231078	0.296354	1.452	1.10366	0.367571	1.40345	0.183239	0.668604	0.950259	EV-responsive
mmu.miR.34c.5p	316.905	0.969746	-1.16159	8.35835	8.05791	0.00453054	0.174571	261.457	0.912761	-0.2196	8.03639	0.265599	0.606299	0.91894	EV-responsive
mmu.miR.351.5p	98.5039	0.780164	-1.64857	6.80281	10.1174	0.00146878	0.105554	41.2023	1.16174	0.453622	5.40301	0.981747	0.321768	0.679609	EV-responsive
mmu.miR.374b.5p	21.8392	100	2.31274	5.23452	7.39747	0.00653155	0.174571	8.98776	1.1386	0.000557991	3.33323	1.54519e-06	0.999008	1	EV-responsive
mmu.miR.378a.3p	4089.47	1.15796	-0.895998	11.9986	6.08014	0.013671	0.268448	2471.22	1.4185	-0.207649	11.2717	0.243628	0.621598	0.926103	EV-responsive
mmu.miR.451a	71.4357	1.79051	1.29608	6.53218	5.36621	0.0205305	0.296354	1.26872	100	-0.020512	1.31252	0.000457508	0.982935	1	EV-responsive
mmu.miR.500.3p	6.90478	100	2.39002	4.56562	4.57776	0.0323896	0.359341	4.44851	1.58316	0.911383	2.45153	2.12156	0.145238	0.574887	EV-responsive
mmu.miR.504.5p	34.3846	1.0773	-1.24105	5.69849	3.9181	0.0477688	0.393823	17.3374	0.966972	-0.652623	4.2022	1.81851	0.177491	0.622455	EV-responsive
mmu.miR.5108	33.4619	1.54271	-1.77813	5.45812	5.62186	0.0177379	0.27447	0.901761	1.28515	1.06689	0.986574	0.934363	0.333732	0.683237	EV-responsive
mmu.miR.5113	6.57036	100	-2.59191	4.44848	5.28282	0.0215368	0.296354	4.09409	1.09277	-0.49235	2.3416	0.687481	0.407022	0.735113	EV-responsive
mmu.miR.582.3p	12.7596	1.59908	-2.94107	4.97522	10.8035	0.00101311	0.0851011	13.752	1.30658	0.717757	3.89473	2.13334	0.144126	0.574887	EV-responsive
mmu.miR.6418.3p	6.75008	100	-3.02748	4.4956	7.02811	0.00802398	0.188724	0.232186	100	2.78537	0.451277	2.51784	0.112565	0.54569	EV-responsive
mmu.miR.664.5p	26.6752	1.41281	-1.85971	5.52902	8.24682	0.00408235	0.174571	27.2332	1.57507	0.448697	4.81759	0.89845	0.343198	0.692283	EV-responsive
mmu.miR.671.5p	5.60891	100	3.11032	4.33501	4.75064	0.0292873	0.331172	7.40012	0.974995	-0.154883	3.06868	0.0860127	0.769309	0.997073	EV-responsive
mmu.miR.678	4.87737	100	2.57573	4.41559	5.15664	0.0231576	0.296354	0.0603935	100	-1.99744	0.151097	1.47219	0.225001	0.62335	EV-responsive
mmu.miR.684.1	6.43249	100	-3.83504	4.39872	7.45226	0.00633568	0.174571	0.584456	100	-1.34946	0.677929	0.913909	0.339079	0.687346	EV-responsive
mmu.miR.6939.3p	2.48782	100	-3.52298	4.13873	5.71746	0.016797	0.274351	0.0383329	100	1.39447	0.142912	0.638443	0.424275	0.735113	EV-responsive
mmu.miR.7015.3p	4.55536	100	3.84431	4.36711	7.95749	0.00478888	0.174571	0.750703	1.08545	1.21903	0.888388	1.28181	0.257562	0.62335	EV-responsive
mmu.miR.7060.5p	15.9732	1.43378	-2.52249	4.91966	7.69394	0.00554065	0.174571	2.04866	1.15528	0.72672	1.6092	0.967304	0.325353	0.679609	EV-responsive
mmu.miR.708.3p	51.3576	2.36777	-1.9552	5.92149	4.07748	0.0434585	0.368549	49.614	3.3807	-0.264525	5.68485	0.253915	0.614332	0.922619	EV-responsive
mmu.miR.7091.3p	6.19729	1.3161	3.01374	4.28949	4.29197	0.0382929	0.368549	7.33545	0.919248	-0.418683	3.04274	0.578469	0.446913	0.75837	EV-responsive
mmu.miR.7676.5p	54.8738	1.14616	1.61123	6.10352	7.4825	0.00623016	0.174571	10.8689	1.28818	-0.891561	3.55101	3.23494	0.0720828	0.507676	EV-responsive
mmu.miR.7a.5p	9138.12	1.10546	1.17653	13.1637	10.8173	0.00100557	0.0851011	16517.6	1.10753	0.0672362	14.0118	0.0253636	0.873464	1	EV-responsive
mmu.miR.7a.5p.1	9428.11	1.10866	1.17773	13.2086	10.8416	0.00099245	0.0851011	17005.8	1.10451	0.0837123	14.0538	0.0392831	0.842889	1	EV-responsive
mmu.miR.8104	2.61729	100	3.70678	4.19177	6.88875	0.00867397	0.196165	0.0383329	100	1.39447	0.142912	0.638443	0.424275	0.735113	EV-responsive
mmu.miR.8112	1.56961	100	3.11447	4.06633	4.47023	0.0344904	0.368549	0.264209	100	0.616914	0.418216	0.190848	0.662211	0.946181	EV-responsive
mmu.miR.3066.3p	4.02582	100	3.9223	4.31322	7.93786	0.0048411	0.174571	0.581077	100	-2.61377	0.676805	4.909	0.0267171	0.33828	reciprocal
mmu.miR.8098	3.45867	100	-3.92989	4.21176	7.22506	0.00718928	0.183081	0.208141	100	3.59385	0.357866	4.27419	0.0386953	0.403117	reciprocal
mmu.miR.132.5p	7.0499	1.49355	-2.30186	4.48403	4.14209	0.0418294	0.368549	9.42275	1.15572	-1.30142	3.393	5.83126	0.0157438	0.264432	reflective
mmu.miR.155.5p	1423.03	2.05924	2.10001	10.4825	29.9979	4.32524e-08	2.54324e-05	1683.02	2.15458	2.46719	10.7181	29.0405	7.08821e-08	5.8336e-05	reflective
mmu.miR.181a.1.3p	148.063	0.87557	-1.03895	7.34769	5.05022	0.0246228	0.296354	132.165	1.12411	-0.956177	7.0595	4.77391	0.0288942	0.343754	reflective
mmu.miR.212.5p	91.7056	1.2172	-1.32173	6.84354	7.44723	0.00635342	0.174571	112.93	0.94012	-1.99015	6.8288	19.8837	8.23011e-06	0.00169335	reflective
mmu.miR.223.5p	1036.97	1.24176	-1.05304	9.99143	7.59901	0.00584004	0.174571	861.122	1.06185	-1.24322	9.75156	8.21745	0.00414895	0.126466	reflective
mmu.miR.27a.5p	161.408	1.62041	-0.970403	7.28293	4.10016	0.0428791	0.368549	285.992	0.873688	-1.3284	8.1651	9.39142	0.00218003	0.099676	reflective
mmu.miR.34a.5p	153.479	1.28653	0.949538	7.34652	4.87988	0.0271714	0.319536	147.462	1.12375	0.922682	7.2162	4.61057	0.0317754	0.358235	reflective
mmu.miR.671.3p	10.3577	1.09716	-2.00182	4.68529	4.1761	0.040998	0.368549	8.25361	1.06714	-1.27684	3.19918	5.49325	0.01909	0.280555	reflective
mmu.miR.877.3p	36.2988	2.56955	-1.83725	5.4901	6.33297	0.0118514	0.258096	91.6814	1.20844	-1.77311	6.53105	14.8505	0.000116377	0.0118107	reflective
mmu.miR.92a.3p	62.0807	1.39311	1.15139	6.40508	5.09293	0.0240235	0.296354	44.688	1.20788	1.32652	5.52727	8.46824	0.00361401	0.123931	reflective

## Sheet: miRNA_VitD3
identifier	mean_cpm.EV	mean.median.ratio.EV	logFC.EV	logCPM.EV	LR.EV	PValue.EV	adjpvalue.EV	mean_cpm.cell	mean.median.ratio.cell	logFC.cell	logCPM.cell	LR.cell	PValue.cell	adjpvalue.cell	quadrant
mmu.let.7e.5p	72.2228	1.0929	0.723919	6.35353	1.81263	0.178193	0.566364	74.5206	1.20002	2.67719	6.23964	32.2881	1.32925e-08	2.73493e-06	cell-responsive
mmu.miR.101a.3p	2349.31	1.05157	0.529522	11.2027	2.14567	0.142972	0.52569	2179.07	1.24065	1.07535	11.0901	6.20775	0.0127192	0.134705	cell-responsive
mmu.miR.10a.3p	3.9819	100	-0.247978	4.26454	0.0499195	0.823203	1	3.19573	2.31036	3.16583	2.04061	15.889	6.71682e-05	0.00263235	cell-responsive
mmu.miR.122.5p	58.1231	2.06227	0.870935	6.09865	2.03531	0.153683	0.529256	3.88138	1.47032	-1.63964	2.31322	5.17347	0.0229344	0.179762	cell-responsive
mmu.miR.125b.5p	56.0734	1.50115	0.526304	6.27064	0.774735	0.378756	0.700342	3.5208	1.70089	1.39431	2.21949	4.07139	0.0436152	0.268708	cell-responsive
mmu.miR.128.1.5p	4.06738	100	1.1996	4.07887	0.556706	0.455591	0.714973	3.65136	1.85026	-1.49308	2.17846	6.13403	0.0132604	0.134705	cell-responsive
mmu.miR.128.3p	138.103	0.899524	0.335033	7.2711	0.464958	0.495316	0.746784	81.2224	1.21489	0.890411	6.36503	4.20135	0.0403917	0.25488	cell-responsive
mmu.miR.133a.3p	659.94	30.4256	0.297331	9.46158	0.262234	0.60859	0.852026	44.4863	42.9824	-1.73103	5.5311	7.58081	0.0058993	0.0770654	cell-responsive
mmu.miR.133a.3p.1	659.94	30.4256	0.297331	9.46158	0.262234	0.60859	0.852026	44.4863	42.9824	-1.73103	5.5311	7.58081	0.0058993	0.0770654	cell-responsive
mmu.miR.138.5p	31.179	1.00164	-1.27632	5.38692	2.09879	0.147416	0.52569	22.8471	1.38928	-1.92115	4.57179	16.0575	6.14472e-05	0.00263235	cell-responsive
mmu.miR.138.5p.1	24.9214	1.33435	-0.718557	5.12206	0.583664	0.44488	0.714973	19.2299	1.12435	-1.76294	4.33332	13.3192	0.000262701	0.00831551	cell-responsive
mmu.miR.146a.3p	2.9508	100	2.37057	4.0208	2.09939	0.147358	0.52569	1.3664	1.25694	2.37738	1.31051	6.34923	0.0117432	0.134231	cell-responsive
mmu.miR.151.5p	12.2215	1.29458	-0.973914	4.64867	0.553885	0.456735	0.714973	12.407	1.49495	-1.80783	3.75697	11.4631	0.000709906	0.0157906	cell-responsive
mmu.miR.181a.1.3p	148.063	0.87557	0.329635	7.34769	0.535055	0.464489	0.714973	132.165	1.12411	0.920588	7.0595	4.5848	0.0322568	0.212378	cell-responsive
mmu.miR.181d.5p	32.0954	1.34076	-0.884574	5.51531	1.53782	0.214942	0.578669	18.7846	1.01987	-1.2114	4.32263	6.06034	0.0138251	0.135453	cell-responsive
mmu.miR.182.5p	286.512	0.800601	-0.562464	8.28923	1.62212	0.202796	0.574841	299.757	1.18095	-1.46577	8.23224	11.5107	0.000691952	0.0157906	cell-responsive
mmu.miR.183.5p	216.186	1.08516	-0.122546	7.87528	0.0761885	0.782531	0.989523	193.756	1.01497	-1.04341	7.60596	5.89843	0.0151544	0.143357	cell-responsive
mmu.miR.1839.3p	0.412616	100	-1.40517	3.92382	0.536957	0.463696	0.714973	1.44459	2.05877	5.29454	1.38667	13.5265	0.000235213	0.0080162	cell-responsive
mmu.miR.1892	4.29811	100	-1.0764	4.39322	0.637711	0.424541	0.714973	0.293609	100	-3.94671	0.430695	6.2718	0.0122674	0.134705	cell-responsive
mmu.miR.1930.3p	0.412616	100	-1.40517	3.92382	0.536957	0.463696	0.714973	0.451599	1.309	3.41979	0.601385	4.01281	0.0451558	0.275283	cell-responsive
mmu.miR.1943.5p	25.4317	1.06239	-0.574156	5.39465	0.478031	0.489316	0.743456	12.6884	1.01924	-1.27691	3.77296	6.3895	0.0114797	0.133068	cell-responsive
mmu.miR.1947.5p	19.2964	2.04895	1.33769	5.05708	2.33799	0.126252	0.519136	10.7224	1.19465	-1.33748	3.55351	6.86927	0.00876906	0.106131	cell-responsive
mmu.miR.1948.3p	1.87291	100	-2.20453	4.12272	1.29819	0.254543	0.625668	4.15709	3.1598	-2.36005	2.43945	8.68189	0.00321387	0.0551045	cell-responsive
mmu.miR.199a.5p	20.13	100	1.82841	5.2345	3.75	0.0528075	0.350989	2.18288	1.6592	2.38804	1.70068	8.05134	0.00454701	0.0670587	cell-responsive
mmu.miR.199a.5p.1	20.13	100	1.82841	5.2345	3.75	0.0528075	0.350989	2.18288	1.6592	2.38804	1.70068	8.05134	0.00454701	0.0670587	cell-responsive
mmu.miR.1a.3p	29469.7	525.957	-0.0139179	14.8496	0.00114684	0.972985	1	2238.95	259.592	-3.01992	11.1299	24.4914	7.46435e-07	8.7763e-05	cell-responsive
mmu.miR.1a.3p.1	29467.4	525.918	-0.0141803	14.8495	0.00118354	0.972556	1	2238.8	259.575	-3.01996	11.1298	24.4913	7.46465e-07	8.7763e-05	cell-responsive
mmu.miR.205.5p	1.29921	100	0.768342	4.00215	0.218324	0.64032	0.884716	1.19951	100	-6.09087	1.17254	19.4381	1.03915e-05	0.000777472	cell-responsive
mmu.miR.20b.5p	0.412616	100	-1.40517	3.92382	0.536957	0.463696	0.714973	0.912073	2.59435	4.85222	0.991922	10.1566	0.00143789	0.028863	cell-responsive
mmu.miR.210.3p	128.691	0.99062	0.51228	7.02536	1.20677	0.271973	0.625668	113.624	1.17602	1.251	6.83798	8.06862	0.00450384	0.0670587	cell-responsive
mmu.miR.22.5p	36.7272	0.988469	1.12351	5.71757	2.9618	0.085253	0.452992	16.8676	1.16555	1.09337	4.18567	4.79112	0.0286069	0.196196	cell-responsive
mmu.miR.221.3p	968.922	1.03886	0.557117	9.91598	2.22713	0.135605	0.519972	788.353	1.12346	0.884179	9.62433	4.33501	0.0373361	0.238199	cell-responsive
mmu.miR.23b.3p	333.261	0.986176	0.552451	8.41308	1.87534	0.170864	0.560594	365.424	1.48411	1.32085	8.51741	9.43768	0.00212572	0.0406854	cell-responsive
mmu.miR.23b.5p	6.94768	100	1.97303	4.39497	3.523	0.0605229	0.38682	4.75319	1.2525	2.1673	2.48654	10.7264	0.00105619	0.0228749	cell-responsive
mmu.miR.24.1.5p	13.9645	1.12153	-0.576404	4.87384	0.278735	0.597531	0.846623	12.1105	1.27434	1.54174	3.7246	8.81149	0.00299339	0.0534378	cell-responsive
mmu.miR.24.2.5p	471.421	0.834284	-0.0842554	8.96269	0.0428316	0.836043	1	297.299	1.06845	0.897333	8.22167	4.3427	0.037168	0.238199	cell-responsive
mmu.miR.24.3p	5171.54	1.09475	0.376884	12.3379	1.1205	0.289811	0.625668	4467.51	1.13007	0.97104	12.1256	5.25491	0.0218849	0.178211	cell-responsive
mmu.miR.24.3p.1	5171.54	1.09475	0.376884	12.3379	1.1205	0.289811	0.625668	4467.67	1.13011	0.971302	12.1257	5.25775	0.0218492	0.178211	cell-responsive
mmu.miR.26a.2.3p	1.10435	100	-2.52515	3.99902	1.65766	0.19792	0.574841	1.21059	1.29249	4.41024	1.25295	8.01295	0.0046444	0.0670587	cell-responsive
mmu.miR.27a.3p	2497.45	0.923267	0.140451	11.3001	0.146789	0.701623	0.924917	1984.91	1.23809	0.997748	10.9558	5.47701	0.0192682	0.171173	cell-responsive
mmu.miR.28a.5p	277.847	1.09537	0.396204	8.1585	0.868321	0.35142	0.676267	229.864	1.09048	0.970663	7.85279	5.12196	0.0236249	0.18038	cell-responsive
mmu.miR.292a.5p	1.04767	100	-0.0350063	3.99896	-5.3227e-09	1	1	0.41963	100	-3.7697	0.548991	6.09127	0.0135851	0.134705	cell-responsive
mmu.miR.322.3p	51.7483	1.39274	1.00703	5.97651	3.23941	0.0718867	0.43132	34.9802	1.26741	1.69849	5.17037	13.4615	0.000243505	0.0080162	cell-responsive
mmu.miR.335.3p	4.92726	100	-0.0801951	4.17271	0.000515492	0.981886	1	1.02213	1.1528	-4.20652	1.09058	8.06275	0.00451846	0.0670587	cell-responsive
mmu.miR.338.3p	5.10409	1.37445	-0.229721	4.27165	0.0223545	0.881148	1	3.69391	0.892259	1.50866	2.27269	5.50867	0.0189224	0.171133	cell-responsive
mmu.miR.338.5p	46.8017	0.901375	1.14576	5.84123	3.58314	0.0583688	0.377152	16.3336	0.997966	1.19395	4.11867	5.87272	0.0153773	0.143812	cell-responsive
mmu.miR.345.3p	10.2161	1.08478	0.000323449	4.74154	7.65463e-05	0.993019	1	5.13472	1.21569	-1.80372	2.60267	8.77628	0.00305174	0.0534378	cell-responsive
mmu.miR.3473d	0.412616	100	-1.40517	3.92382	0.536957	0.463696	0.714973	1.62935	0.94456	1.75475	1.46033	3.97497	0.0461814	0.279465	cell-responsive
mmu.miR.351.5p	98.5039	0.780164	0.181409	6.80281	0.14053	0.707754	0.928927	41.2023	1.16174	1.18706	5.40301	6.88632	0.00868578	0.106131	cell-responsive
mmu.miR.3535	2216.28	0.993029	0.127009	11.1132	0.117265	0.73202	0.950033	26299.3	1.82974	-1.20315	14.6828	7.73798	0.00540712	0.0767252	cell-responsive
mmu.miR.362.3p	61.9319	1.19123	-0.802217	6.27573	1.51435	0.218477	0.578669	24.1042	1.16175	1.23884	4.65665	6.83715	0.00892812	0.10649	cell-responsive
mmu.miR.363.3p	2.41656	100	0.128604	4.07759	0.00802049	0.928639	1	1.0736	100	5.64303	1.10323	16.9511	3.83544e-05	0.00175365	cell-responsive
mmu.miR.363.5p	1.77319	100	2.88799	4.0135	3.09298	0.0786307	0.436178	0.429364	100	4.5265	0.627921	8.18642	0.00422052	0.0670587	cell-responsive
mmu.miR.365.2.5p	3.83936	100	1.8109	4.15673	1.62158	0.202872	0.574841	4.35647	1.25981	-1.74375	2.37953	7.61868	0.00577669	0.0770654	cell-responsive
mmu.miR.365.3p.1	11.0599	1.17155	0.328104	4.68785	0.119235	0.729866	0.949472	6.59102	1.13489	-1.17432	2.91766	4.19388	0.0405702	0.25488	cell-responsive
mmu.miR.378a.5p	6.2079	100	1.0572	4.42525	0.881369	0.347827	0.674991	1.70309	1.07525	2.49635	1.47684	8.5401	0.00347406	0.0571831	cell-responsive
mmu.miR.429.3p	3.26922	100	-1.44519	4.02402	0.637833	0.424497	0.714973	1.22916	1.16543	2.79325	1.19058	6.1797	0.0129224	0.134705	cell-responsive
mmu.miR.449a.5p	0.412616	100	-1.40517	3.92382	0.536957	0.463696	0.714973	5.48804	1.06533	-2.0656	2.68255	11.5722	0.000669466	0.0157906	cell-responsive
mmu.miR.503.5p	27.8913	0.873855	-0.729715	5.40921	0.925465	0.336044	0.668686	20.061	1.16454	1.02754	4.38463	4.51098	0.033678	0.219976	cell-responsive
mmu.miR.505.3p	3.29663	100	0.0397035	4.09441	0.000578483	0.980811	1	1.94672	1.4797	-1.98791	1.52308	6.10625	0.0134705	0.134705	cell-responsive
mmu.miR.511.3p	6.62075	100	1.12957	4.29978	0.838031	0.359961	0.682764	9.12137	2.77326	3.20342	3.29914	25.0815	5.49571e-07	8.7763e-05	cell-responsive
mmu.miR.511.5p	3.3695	100	-3.35511	4.25447	2.97098	0.0847707	0.452992	8.89861	3.80026	3.83003	3.28738	33.3414	7.73192e-09	2.12112e-06	cell-responsive
mmu.miR.5126	8.35474	100	2.27787	4.18127	2.94907	0.0859268	0.452992	0.733336	1.04512	3.91534	0.911552	5.72149	0.0167585	0.154969	cell-responsive
mmu.miR.574.3p	0.825233	100	-2.04891	3.99084	1.05535	0.304279	0.625668	1.45736	2.21547	3.42146	1.3068	10.6645	0.00109212	0.0230464	cell-responsive
mmu.miR.6236	27.8297	100	0.230948	5.1074	0.0743597	0.785092	0.990631	3.15893	100	-4.52105	1.8682	18.2748	1.91217e-05	0.00112408	cell-responsive
mmu.miR.6541	2.15329	100	-2.74928	4.13071	1.9131	0.16662	0.559842	5.31858	1.13568	-1.44395	2.65034	6.26435	0.0123192	0.134705	cell-responsive
mmu.miR.6546.5p	0.524471	100	-0.322984	3.92798	-1.49874e-09	1	1	1.25073	0.891243	2.48914	1.30324	4.6176	0.0316455	0.210145	cell-responsive
mmu.miR.669c.5p	36.2711	0.971018	0.251885	5.72012	0.151237	0.697356	0.924917	41.0952	1.2162	1.30618	5.40251	8.04266	0.00456883	0.0670587	cell-responsive
mmu.miR.677.5p	78.6121	1.41127	-0.0806554	6.35955	0.0226356	0.880409	1	1337.51	1.22635	-1.05528	10.3861	6.1432	0.0131919	0.134705	cell-responsive
mmu.miR.6984.5p	0.412616	100	-1.40517	3.92382	0.536957	0.463696	0.714973	0.233216	100	-3.56782	0.365042	4.89598	0.0269192	0.187771	cell-responsive
mmu.miR.6989.3p	1.90794	100	-2.92417	4.07457	2.18104	0.13972	0.519972	0.312211	100	-3.5402	0.376237	4.98084	0.0256296	0.186665	cell-responsive
mmu.miR.7a.5p	9138.12	1.10546	-0.37789	13.1637	1.09049	0.296362	0.625668	16517.6	1.10753	-0.945401	14.0118	4.99138	0.0254738	0.186665	cell-responsive
mmu.miR.7a.5p.1	9428.11	1.10866	-0.383748	13.2086	1.12466	0.288916	0.625668	17005.8	1.10451	-0.952203	14.0538	5.06209	0.0244547	0.184645	cell-responsive
mmu.miR.7b.5p	0.524471	100	-0.322984	3.92798	-1.49874e-09	1	1	0.457808	100	-3.60761	0.606026	5.01031	0.0251968	0.186665	cell-responsive
mmu.miR.8097	4.86971	100	0.95233	4.15102	0.350712	0.55371	0.805895	1.04278	1.91849	2.92382	1.07782	7.07718	0.00780717	0.0973531	cell-responsive
mmu.miR.8114	4.59059	100	1.25276	4.14301	0.580987	0.445926	0.714973	0.49455	100	3.81597	0.723469	4.93864	0.0262627	0.187771	cell-responsive
mmu.miR.935	2.26135	100	-1.53036	4.13455	0.693707	0.404906	0.714973	1.9226	2.05267	-3.79918	1.5576	13.8062	0.000202666	0.00725192	cell-responsive
mmu.miR.99a.5p	182.967	2.10886	0.73608	7.64377	2.35622	0.124784	0.516712	33.5885	2.07147	1.48879	5.11848	9.36293	0.00221418	0.0414153	cell-responsive
mmu.miR.99b.3p	8.36586	2.2528	-2.31923	4.44601	1.44265	0.229711	0.605695	6.5226	1.57553	1.67355	2.89991	7.63687	0.00571871	0.0770654	cell-responsive
mmu.miR.99b.5p	690.228	1.00398	0.486937	9.47769	1.57936	0.208853	0.574841	378.272	1.29094	2.10421	8.56834	22.1541	2.51618e-06	0.000258852	cell-responsive
mmu.miR.101a.5p	3.51102	100	4.0321	4.09595	6.93056	0.00847352	0.125102	0.077964	100	2.02048	0.154863	1.34051	0.246945	0.564652	EV-responsive
mmu.miR.10b.5p	260.604	1.55523	1.70537	8.10254	13.6364	0.000221842	0.00828203	5.84116	3.29396	-0.613645	2.8548	0.750451	0.386333	0.659652	EV-responsive
mmu.miR.1198.5p	71.7461	1.38179	1.33065	6.24421	5.6085	0.0178735	0.206071	38.2718	1.214	0.439201	5.29521	0.941373	0.331925	0.602881	EV-responsive
mmu.miR.126a.3p	535.254	1.00593	1.21348	9.09955	8.69169	0.00319664	0.0817228	17.8409	1.09412	0.450996	4.2514	0.840176	0.359346	0.625248	EV-responsive
mmu.miR.126a.5p	34.1615	3.61862	1.43979	5.31672	4.46009	0.0346956	0.27569	0.369566	1.05121	0.199244	0.494536	0.0267508	0.87008	1	EV-responsive
mmu.miR.127.3p	67.4607	2.04663	2.95637	6.06227	24.9746	5.80906e-07	8.30393e-05	0.0994559	100	-0.451719	0.219067	0.0838187	0.772188	0.973583	EV-responsive
mmu.miR.1291	66.3434	1.52933	1.48869	6.28445	5.48677	0.019161	0.208361	48.2108	1.24771	-0.492639	5.6279	1.10468	0.29324	0.602881	EV-responsive
mmu.miR.143.3p	430.322	2.83838	1.1533	8.82638	6.4135	0.0113256	0.154871	13.3171	10.1223	-0.00848647	3.89851	0.000171233	0.98956	1	EV-responsive
mmu.miR.146a.5p	1442.26	1.28703	-0.854759	10.522	4.94635	0.0261459	0.232585	1364.85	1.11465	-0.559171	10.4158	1.67471	0.195629	0.517694	EV-responsive
mmu.miR.147.3p	274.147	0.95729	-1.11406	8.1961	5.88089	0.0153061	0.184994	252.495	1.17933	0.192662	7.9871	0.197316	0.656896	0.910144	EV-responsive
mmu.miR.155.5p	1423.03	2.05924	-0.88728	10.4825	5.11843	0.023673	0.218885	1683.02	2.15458	-0.828526	10.7181	3.73498	0.0532842	0.308086	EV-responsive
mmu.miR.16.1.3p	254.846	1.03026	0.909519	7.98225	4.66615	0.0307628	0.254768	783.991	0.993509	-0.610251	9.61658	2.08579	0.148675	0.504323	EV-responsive
mmu.miR.181a.2.3p	7.93638	100	4.29384	4.36015	8.70994	0.0031648	0.0817228	0.32938	100	0.351433	0.435783	0.0923546	0.761205	0.973583	EV-responsive
mmu.miR.181b.1.3p	12.9057	100	5.04089	4.32898	13.8598	0.000196965	0.00828203	5.60947	1.58165	-0.125715	2.75296	0.0550065	0.81457	1	EV-responsive
mmu.miR.191.3p	14.6328	0.78765	-4.38283	4.95644	6.41388	0.0113232	0.154871	11.7487	1.41563	0.214772	3.68586	0.167274	0.682546	0.926956	EV-responsive
mmu.miR.192.5p	970.399	1.04044	-0.819082	9.97401	4.53762	0.0331577	0.270788	661.406	0.9907	-0.526593	9.37163	1.55007	0.213125	0.539699	EV-responsive
mmu.miR.1936	3.93664	100	4.26265	4.09994	7.73753	0.00540848	0.0993808	1.22331	0.884396	-0.830256	1.13059	1.04733	0.306124	0.602881	EV-responsive
mmu.miR.194.5p	197.963	1.05102	-0.944246	7.75883	4.15568	0.0414951	0.300615	155.702	1.07735	-0.332293	7.29241	0.602908	0.437471	0.7032	EV-responsive
mmu.miR.1969	9.44612	100	4.48746	4.30421	10.0617	0.0015138	0.0445056	3.10386	1.12197	-0.954937	2.03655	2.16008	0.141637	0.504323	EV-responsive
mmu.miR.1981.3p	10.9556	100	-5.0516	4.78764	9.86782	0.00168194	0.0470944	5.18458	1.05983	0.416873	2.63866	0.498585	0.480122	0.748713	EV-responsive
mmu.miR.200c.3p	96.4031	0.808096	-1.59799	6.85991	7.01227	0.00809528	0.125102	74.3209	0.959475	-0.73618	6.23589	2.79668	0.0944596	0.409159	EV-responsive
mmu.miR.219a.1.3p	6.27919	100	4.26858	4.16929	7.84858	0.00508606	0.0993808	5.36781	1.10877	0.075939	2.69035	0.0182129	0.892647	1	EV-responsive
mmu.miR.221.5p	350.046	1.02998	1.10491	8.45704	7.15326	0.00748279	0.122219	633.981	0.851378	0.00525953	9.3106	0.000154056	0.990097	1	EV-responsive
mmu.miR.223.5p	1036.97	1.24176	1.01302	9.99143	7.32734	0.00679136	0.119662	861.122	1.06185	-0.107924	9.75156	0.0642999	0.799825	0.988372	EV-responsive
mmu.miR.27a.5p	161.408	1.62041	1.08747	7.28293	5.92847	0.0148982	0.184994	285.992	0.873688	0.342438	8.1651	0.652046	0.419382	0.684824	EV-responsive
mmu.miR.29c.5p	6.90185	100	2.16365	4.35525	3.91307	0.0479119	0.335384	4.83758	1.72004	-1.04088	2.4922	3.32736	0.0681362	0.33993	EV-responsive
mmu.miR.3074.1.3p	6.53659	100	3.79417	4.27746	5.4096	0.0200263	0.208361	0.873933	1.65528	-0.902687	0.911495	0.563582	0.452821	0.719443	EV-responsive
mmu.miR.33.5p	22.4908	4.76477	-3.88731	4.92175	4.80531	0.0283722	0.24178	7.97502	1.10077	-0.990498	3.15514	3.34339	0.0674753	0.33993	EV-responsive
mmu.miR.3473f	2.62443	100	3.69145	4.02147	5.33453	0.020907	0.208361	0.119056	100	-0.479346	0.226308	0.105575	0.745239	0.964941	EV-responsive
mmu.miR.374b.5p	21.8392	100	2.39769	5.23452	6.92875	0.00848211	0.125102	8.98776	1.1386	0.333179	3.33323	0.41752	0.518177	0.78966	EV-responsive
mmu.miR.455.5p	114.927	0.879062	-1.45101	7.08562	7.21593	0.00722593	0.121396	133.661	1.17099	0.0806406	7.07851	0.0328527	0.856169	1	EV-responsive
mmu.miR.505.5p	8.79687	1.86365	-3.80419	4.62169	4.40827	0.0357652	0.280399	6.78041	1.07021	0.202568	2.98997	0.118199	0.730996	0.95575	EV-responsive
mmu.miR.5107.3p	10.2663	100	-4.01438	4.86071	5.17954	0.0228544	0.216748	2.09976	0.965778	-1.28355	1.64143	2.57269	0.108722	0.436481	EV-responsive
mmu.miR.5113	6.57036	100	-4.55603	4.44848	6.92281	0.00851033	0.125102	4.09409	1.09277	-0.679899	2.3416	1.26259	0.261162	0.576237	EV-responsive
mmu.miR.5119	20.0201	1.846	3.09403	4.85305	12.2708	0.000460091	0.0159138	0.4539	100	1.09669	0.603723	0.671702	0.412459	0.680611	EV-responsive
mmu.miR.582.3p	12.7596	1.59908	-1.97051	4.97522	4.13833	0.0419225	0.300615	13.752	1.30658	-0.43072	3.89473	0.669599	0.413192	0.680611	EV-responsive
mmu.miR.6240	25.5543	1.36824	1.55634	5.29881	4.14527	0.0417511	0.300615	0.155359	100	2.62014	0.286915	2.1694	0.140781	0.504323	EV-responsive
mmu.miR.6418.3p	6.75008	100	-4.95729	4.4956	8.36174	0.00383203	0.0834531	0.232186	100	2.87293	0.451277	2.70567	0.0999919	0.416474	EV-responsive
mmu.miR.671.5p	5.60891	100	3.68335	4.33501	5.8591	0.0154967	0.184994	7.40012	0.974995	-0.303722	3.06868	0.321518	0.570697	0.844754	EV-responsive
mmu.miR.674.3p	154.237	1.05661	-1.12618	7.45963	5.20331	0.022544	0.216748	135.817	1.07534	0.116331	7.09844	0.0713168	0.789429	0.978464	EV-responsive
mmu.miR.682	248.916	1.26168	-0.976314	8.13323	3.94656	0.0469674	0.332733	2.10224	1.01322	1.30822	1.69377	1.9294	0.164824	0.504323	EV-responsive
mmu.miR.7091.3p	6.19729	1.3161	3.8105	4.28949	6.30839	0.0120168	0.15702	7.33545	0.919248	0.252468	3.04274	0.218141	0.64046	0.90358	EV-responsive
mmu.miR.8098	3.45867	100	-4.12154	4.21176	5.06157	0.024462	0.221287	0.208141	100	-0.107941	0.357866	-1.03542e-09	1	1	EV-responsive
mmu.miR.877.5p	4.21511	100	-3.7806	4.39393	4.31145	0.0378566	0.289087	1.10353	1.2446	1.80819	1.1584	2.13346	0.144115	0.504323	EV-responsive
mmu.miR.203.3p	167.318	1.77094	2.2126	7.39923	21.8103	3.00982e-06	0.000294963	16.6184	2.24831	-1.86066	4.14884	12.8341	0.000340365	0.00955014	reciprocal
mmu.miR.322.5p	4.66149	100	-4.14688	4.40511	5.50561	0.0189556	0.208361	7.03996	0.927542	1.33724	3.02093	5.91265	0.0150326	0.143357	reciprocal
mmu.miR.383.5p	4.07086	100	3.6492	4.22007	5.83272	0.0157308	0.184994	2.13521	1.51838	-1.94778	1.73496	5.45333	0.0195311	0.171173	reciprocal
mmu.miR.7676.5p	54.8738	1.14616	1.64808	6.10352	6.31649	0.011962	0.15702	10.8689	1.28818	-1.18206	3.55101	5.45157	0.0195507	0.171173	reciprocal
mmu.miR.7676.5p.1	20.6724	1.11335	1.85029	5.08793	4.86537	0.0274009	0.236937	10.6459	1.26174	-1.16485	3.52441	5.26531	0.0217545	0.178211	reciprocal
mmu.miR.10a.5p	1325.03	1.23464	1.65783	10.3719	19.2378	1.15404e-05	0.000969394	1240.19	1.66303	2.04904	10.2778	21.7926	3.03766e-06	0.000277777	reflective
mmu.miR.125a.5p	82.5943	1.1706	1.21821	6.5333	5.33942	0.0208484	0.208361	23.4474	1.18815	2.21262	4.62762	18.6324	1.58504e-05	0.00100345	reflective
mmu.miR.151.3p	801.95	0.94802	-0.844211	9.70226	4.69978	0.0301665	0.253399	630.108	1.23993	-0.979888	9.3022	5.21204	0.022431	0.178308	reflective
mmu.miR.181b.5p	560.186	1.22644	0.941523	9.14333	5.8932	0.0151995	0.184994	467.703	1.16533	0.973775	8.8732	5.23892	0.022087	0.178211	reflective
mmu.miR.181b.5p.1	548.553	1.21348	0.879566	9.1181	5.10738	0.0238242	0.218885	462.834	1.17654	0.9708	8.85813	5.20422	0.0225322	0.178308	reflective
mmu.miR.184.3p	133.614	1.02852	-1.11206	7.35968	4.28842	0.0383728	0.289272	113.721	1.41703	-1.33472	6.8472	8.98475	0.00272242	0.04979	reflective
mmu.miR.187.3p	17.7545	0.940342	-2.55552	5.05681	5.29244	0.0214182	0.209898	27.1072	0.99797	-1.47537	4.81508	9.52918	0.0020223	0.0396275	reflective
mmu.miR.199a.3p	91.2851	1.61944	2.15229	6.66814	14.9736	0.000109024	0.00582783	7.3762	1.74637	2.15115	3.10488	12.7919	0.000348122	0.00955014	reflective
mmu.miR.199a.3p.1	91.2851	1.61944	2.15229	6.66814	14.9736	0.000109024	0.00582783	7.3762	1.74637	2.15115	3.10488	12.7919	0.000348122	0.00955014	reflective
mmu.miR.199b.3p	91.2851	1.61944	2.15229	6.66814	14.9736	0.000109024	0.00582783	7.3762	1.74637	2.15115	3.10488	12.7919	0.000348122	0.00955014	reflective
mmu.miR.219a.5p.1	5.65638	100	-3.99453	4.32856	4.92296	0.0265021	0.232585	1.64598	1.19275	-1.88348	1.3673	4.89579	0.0269222	0.187771	reflective
mmu.miR.21a.3p	29.4279	2.36345	2.40626	5.04317	8.5071	0.00353764	0.0834531	42.923	1.48299	1.84453	5.45369	15.9809	6.39837e-05	0.00263235	reflective
mmu.miR.21a.5p	440763	1.14171	1.03587	18.7496	8.36832	0.00381818	0.0834531	434174	1.27742	1.37913	18.7279	10.2416	0.00137312	0.028252	reflective
mmu.miR.222.3p	2155.43	1.33064	1.20801	11.0675	10.7292	0.00105459	0.03445	1793.86	1.35232	1.04738	10.8096	5.9488	0.0147273	0.142595	reflective
mmu.miR.222.5p	106.923	1.74247	2.29126	6.79953	18.023	2.18255e-05	0.00160417	71.5983	1.11595	1.08778	6.187	6.1612	0.0130582	0.134705	reflective
mmu.miR.27b.3p	44630.8	1.06019	1.00058	15.4462	7.90997	0.0049163	0.0993808	46007.7	1.31209	1.619	15.4896	14.1526	0.000168568	0.00630597	reflective
mmu.miR.27b.5p	123.109	1.50688	1.35825	7.00502	8.42506	0.00370084	0.0834531	175.482	1.26869	1.19387	7.46195	7.66645	0.0056257	0.0770654	reflective
mmu.miR.378a.3p	4089.47	1.15796	1.00314	11.9986	7.77864	0.00528677	0.0993808	2471.22	1.4185	1.98009	11.2717	20.1795	7.05046e-06	0.000580253	reflective
mmu.miR.378c	290.514	0.881365	0.979759	8.21123	5.55918	0.0183841	0.207881	148.41	1.17185	2.0229	7.22319	18.9938	1.31145e-05	0.000899437	reflective
mmu.miR.467d.5p	3.18426	100	3.29433	4.15197	4.50207	0.0338539	0.272686	0.454172	100	3.92482	0.709114	5.55747	0.018402	0.168276	reflective
mmu.miR.664.5p	26.6752	1.41281	-2.21379	5.52902	7.29382	0.0069192	0.119662	27.2332	1.57507	-0.960413	4.81759	4.06768	0.0437112	0.268708	reflective
mmu.miR.708.3p	51.3576	2.36777	3.07527	5.92149	24.5984	7.06116e-07	8.30393e-05	49.614	3.3807	3.46599	5.68485	45.7499	1.34356e-11	5.52875e-09	reflective
mmu.miR.708.5p	29.8192	2.67661	2.37642	5.37066	10.4132	0.00125116	0.0387201	27.0848	3.01247	3.77921	4.83498	47.4011	5.78512e-12	4.76116e-09	reflective
mmu.miR.9.3p	187.516	0.90505	-1.85463	7.70061	13.6069	0.000225361	0.00828203	99.2703	0.867917	-1.59305	6.64792	11.6983	0.000625584	0.0156017	reflective
mmu.miR.9.3p.1	187.438	0.884567	-1.87104	7.70291	13.83	0.000200111	0.00828203	102.185	0.86006	-1.61119	6.68925	11.9618	0.000543019	0.0139658	reflective
mmu.miR.9.3p.2	187.516	0.90505	-1.85463	7.70061	13.6069	0.000225361	0.00828203	99.1412	0.866788	-1.58423	6.64606	11.5624	0.000672983	0.0157906	reflective
mmu.miR.9.5p	27430.5	1.05784	-1.88893	14.7459	26.7067	2.36804e-07	4.7714e-05	37471	1.014	-1.92817	15.1935	17.723	2.55518e-05	0.00123855	reflective
mmu.miR.9.5p.1	27449.6	1.05813	-1.88696	14.7469	26.6533	2.43439e-07	4.7714e-05	37499.7	1.01429	-1.92871	15.1946	17.7323	2.54267e-05	0.00123855	reflective
mmu.miR.9.5p.2	27423.4	1.05845	-1.88794	14.7455	26.6801	2.4008e-07	4.7714e-05	37467.4	1.01388	-1.92805	15.1934	17.7206	2.55836e-05	0.00123855	reflective

## Sheet: snoRNA_LPS
identifier	mean_cpm.EV	mean.median.ratio.EV	logFC.EV	logCPM.EV	LR.EV	PValue.EV	adjpvalue.EV	mean_cpm.cell	mean.median.ratio.cell	logFC.cell	logCPM.cell	LR.cell	PValue.cell	adjpvalue.cell	quadrant
Gm22676	27.4766	100	-2.3915	6.57295	4.71563	0.0298897	0.767171	12.3562	1.45758	-0.756291	3.59922	4.38433	0.0362708	0.233097	reflective
Gm24411	105.833	1.04842	1.486	7.44436	5.09607	0.0239801	0.732482	2.68388	0.868587	1.67233	1.57184	12.6094	0.000383807	0.0176125	reflective
Snord35a	160.645	1.14758	-1.34898	7.74186	4.32132	0.0376378	0.767171	17.1933	1.10109	0.990832	4.14963	7.76179	0.00533629	0.0881556	reflective
Gm22303	47.5718	1.13278	2.01793	6.78628	5.82157	0.0158308	0.732482	11.8111	1.02863	0.200035	3.58565	0.320021	0.571595	0.791402	EV-responsive
Gm23338	17.4824	100	3.98211	6.28736	8.97754	0.00273318	0.405121	0.120411	100	-2.17331	-1.53206	3.04155	0.0811583	0.299025	EV-responsive
Gm23451	36.4762	100	2.21596	6.64992	6.19546	0.0128078	0.732482	19.2154	1.13373	-0.062899	4.2653	0.0323284	0.857309	0.974915	EV-responsive
Gm24095	10.8878	100	-3.66584	6.27583	5.46432	0.0194086	0.732482	1.8378	1.12677	-0.0526216	1.05373	0.0132287	0.908433	0.989928	EV-responsive
Gm24233	334.599	1.80132	-1.63037	8.6108	8.05443	0.00453926	0.405121	56.0439	0.853973	0.327134	5.81986	0.9433	0.331431	0.586906	EV-responsive
Gm24336	46.487	0.992155	-1.93497	6.75045	4.06367	0.0438153	0.767171	6.57999	1.05059	0.257018	2.76381	0.487452	0.485066	0.752924	EV-responsive
Gm24355	52.2304	1.2437	1.82035	6.86405	5.25236	0.021917	0.732482	20.3607	1.1258	-0.198448	4.34227	0.319959	0.571632	0.791402	EV-responsive
Gm25291	20.2287	100	2.48919	6.34491	4.25235	0.039196	0.767171	2.00785	1.05439	0.597934	1.1489	1.69777	0.19258	0.451908	EV-responsive
Gm25636	24.2154	100	-2.52444	6.60456	5.17119	0.0229645	0.732482	0.59549	1.34904	0.801074	-0.191616	1.69946	0.192358	0.451908	EV-responsive
Gm25663	43.0675	1.83835	-2.44478	6.77654	4.79601	0.0285257	0.767171	1.54018	0.933235	-0.609192	0.905724	1.77765	0.182438	0.447194	EV-responsive
Gm25788	125.986	100	-4.66285	7.28343	10.6076	0.00112621	0.378407	3.3809	1.14313	0.755694	1.8659	3.27138	0.0704984	0.299025	EV-responsive
Gm25791	1921.66	0.953114	-0.919777	10.9515	4.25469	0.0391422	0.767171	49.457	0.957553	0.354116	5.64101	1.10369	0.293458	0.57514	EV-responsive
Gm25802	8.84531	100	3.26447	6.09041	5.34765	0.0207502	0.732482	0.179614	1.07311	-0.255754	-1.1543	0.0749159	0.784309	0.947134	EV-responsive
Gm26109	218.093	1.02458	1.63653	8.13871	7.94469	0.00482287	0.405121	208.223	1.03314	-0.0253003	7.70335	0.00582684	0.939154	1	EV-responsive
Scarna9	184.898	1.48072	1.25695	7.80148	4.12641	0.0422189	0.767171	101.699	0.957097	0.0233211	6.67004	0.0049144	0.944112	1	EV-responsive
Snora36b	109.921	1.08892	-1.32962	7.63862	4.13982	0.0418856	0.767171	10.4675	0.91682	-0.0145966	3.41084	0.00167128	0.967391	1	EV-responsive
AF357399	391.847	1.0481	-0.868361	8.80618	2.79082	0.0948055	0.910133	250.512	1.24269	-0.689799	7.96856	4.18455	0.0407941	0.237295	cell-responsive
Gm22154	31.4501	1.34245	0.3903	6.50201	0.131088	0.717307	0.998005	1.51806	1.86147	2.11242	0.875559	15.741	7.26317e-05	0.00428527	cell-responsive
Gm22581	107.217	1.06213	1.20595	7.50889	3.52143	0.0605803	0.767171	3.56777	1.07984	0.832289	1.95925	4.06149	0.0438717	0.240935	cell-responsive
Gm22588	14.0796	100	0.015814	6.20994	0.000260904	0.987113	1	0.883261	1.42443	-1.17897	0.0121368	4.23889	0.0395079	0.233097	cell-responsive
Gm22661	12.1108	100	1.0568	6.20587	0.799724	0.371176	0.942634	0.654609	2.40808	1.80464	-0.235989	5.55372	0.0184415	0.162049	cell-responsive
Gm22680	16099.2	1.15109	0.273015	13.9756	0.488173	0.484743	0.998005	27812.4	1.01015	-0.717562	14.7635	4.67354	0.0306308	0.221939	cell-responsive
Gm22786	116.477	0.8208	0.571538	7.57689	0.780728	0.376919	0.942634	11.8925	1.28326	0.789316	3.63139	4.79451	0.0285505	0.212058	cell-responsive
Gm22988	388.002	0.960927	-0.502271	8.96966	1.01626	0.313408	0.942634	10.9943	1.26388	0.951424	3.51563	7.02383	0.00804318	0.110728	cell-responsive
Gm23008	1042.9	0.809388	0.100561	10.1649	0.054895	0.814755	1	207.189	1.10989	-0.832192	7.69628	6.19098	0.0128403	0.132576	cell-responsive
Gm23136	318.452	1.04563	-0.217556	8.51267	0.175826	0.674985	0.998005	481.021	1.0213	-0.748212	8.91038	5.03878	0.024786	0.193144	cell-responsive
Gm23187	571.228	1.05043	0.562061	9.17257	1.3472	0.245768	0.942634	1197.01	0.953214	-2.19607	10.2254	40.3525	2.12038e-10	8.75717e-08	cell-responsive
Gm23201	197.98	1.16501	-0.246093	8.0347	0.180183	0.671216	0.998005	28.0789	1.07892	1.1223	4.83191	10.3634	0.00128541	0.0379196	cell-responsive
Gm23245	290.808	0.827548	-0.614698	8.47705	1.22247	0.268877	0.942634	17.7166	1.1413	0.848133	4.18601	5.87643	0.0153449	0.14595	cell-responsive
Gm23246	129529	1.10823	0.309458	16.9828	0.637115	0.424757	0.942634	241040	1.00993	-0.830928	17.8789	6.26109	0.0123418	0.130697	cell-responsive
Gm23547	80.0916	1.2828	0.809124	7.21573	1.42648	0.23234	0.942634	6.8989	1.15476	1.08577	2.86302	8.03536	0.00458728	0.0823716	cell-responsive
Gm23626	5.48649	100	-1.4141	6.01146	0.887663	0.346112	0.942634	0.190967	1.14093	2.33491	-0.981458	4.49995	0.0338958	0.229491	cell-responsive
Gm23734	9.44337	100	-0.889563	6.18741	0.46112	0.497101	0.998005	5.20345	1.072	1.42189	2.44489	12.1635	0.000487335	0.0201269	cell-responsive
Gm23925	222.378	1.44488	0.0235401	8.13356	0.00123417	0.971976	1	15.9507	0.952977	1.0725	4.03386	8.99445	0.00270801	0.0559204	cell-responsive
Gm23991	4285.5	1.0453	-0.0300861	12.0808	0.00575309	0.939539	1	5140.03	1.04247	-0.664614	12.3276	4.02993	0.0446999	0.240935	cell-responsive
Gm24016	441.11	1.10821	0.221341	8.87252	0.195697	0.658217	0.998005	711.877	1.08335	-0.673821	9.47559	4.11695	0.0424554	0.240935	cell-responsive
Gm24029	1209.4	0.874973	-0.494799	10.3206	1.23837	0.265785	0.942634	66.942	0.985025	0.762819	6.07151	5.08835	0.0240871	0.193144	cell-responsive
Gm24119	1380.54	1.00507	0.198214	10.5331	0.219578	0.639362	0.998005	64.7007	0.95682	-0.812855	6.01618	5.76335	0.0163638	0.150183	cell-responsive
Gm24339	44.2553	0.876822	0.247607	6.73363	0.0793308	0.778206	0.998005	18.2206	1.03255	-1.70896	4.19501	22.4021	2.21133e-06	0.000304427	cell-responsive
Gm24412	4.65852	100	0.530845	6.00796	0.132962	0.715381	0.998005	7.64947	1.29856	-1.16708	2.89426	9.13496	0.0025077	0.0545096	cell-responsive
Gm24438	7.26155	100	1.35266	6.07895	1.03712	0.308492	0.942634	1.09975	1.13515	1.98638	0.518577	11.2863	0.000780824	0.0293164	cell-responsive
Gm24463	7000.31	1.04479	-0.0398826	12.7923	0.010381	0.918846	1	1797.8	1.38215	0.670717	10.8125	4.08954	0.0431494	0.240935	cell-responsive
Gm24988	39.992	1.17666	0.682844	6.56462	0.550339	0.458179	0.968228	2.16119	1.98757	1.4701	1.32591	9.26207	0.00233948	0.0545096	cell-responsive
Gm25128	263.406	0.864889	-0.492811	8.39547	0.849751	0.356623	0.942634	104.039	1.02438	0.760455	6.70701	5.15653	0.0231592	0.191295	cell-responsive
Gm25162	15.7531	100	-0.726939	6.21902	0.294924	0.587082	0.998005	0.0509607	100	3.67407	-1.5767	4.78231	0.0287536	0.212058	cell-responsive
Gm25500	6.93723	100	-0.080824	5.9511	-5.06801e-10	1	1	1.03373	2.00052	-2.33425	0.242356	17.8308	2.41446e-05	0.00176332	cell-responsive
Gm25800	9.32787	100	2.80107	6.09194	3.82258	0.0505662	0.767171	0.893646	1.52556	2.36918	0.202647	10.7489	0.0010434	0.0331479	cell-responsive
Gm25835	6246.32	0.867198	-0.525042	12.6269	1.57871	0.208947	0.942634	285.114	1.0026	0.667645	8.15645	3.99092	0.0457461	0.242075	cell-responsive
Gm26003	39.8176	100	1.40354	6.3983	1.62397	0.202539	0.942634	5.56025	0.97401	0.758171	2.52992	3.9493	0.046891	0.242075	cell-responsive
Gm26079	127.48	1.79667	-0.0554826	7.3308	0.00534776	0.941704	1	4.8765	1.10997	0.814366	2.42938	4.2771	0.0386292	0.233097	cell-responsive
Gm26135	7340.37	0.949936	-0.203589	12.8594	0.271073	0.602613	0.998005	2023.99	1.38819	0.729745	10.9834	4.83938	0.0278169	0.212058	cell-responsive
Gm26165	627.209	1.38075	0.504213	9.50056	1.20798	0.271732	0.942634	25.5094	1.56928	2.04453	4.70822	32.5292	1.17415e-08	2.42461e-06	cell-responsive
Gm26225	16.0131	100	1.94147	6.03998	1.87368	0.171054	0.938704	1.76782	0.91236	1.35131	1.05126	7.33306	0.00676977	0.103552	cell-responsive
Mir3096	674.088	1.02371	0.658552	9.45462	2.00028	0.15727	0.938704	580.141	1.20774	-0.859153	9.17948	6.44877	0.0111029	0.129054	cell-responsive
Mir677	1109.77	1.46585	-0.0683738	10.1589	0.0221993	0.881558	1	615.381	0.956171	-0.894949	9.26546	7.21764	0.00721907	0.103776	cell-responsive
Snora17	306.506	1.80363	0.566287	8.45035	0.825238	0.363653	0.942634	2.17322	1.14153	0.967633	1.36655	4.6023	0.0319291	0.227357	cell-responsive
Snora21	1689.29	0.928276	0.276152	10.8271	0.435869	0.509123	0.998005	126.001	1.53641	1.42971	6.9845	17.7181	2.56172e-05	0.00176332	cell-responsive
Snora24	591.884	0.986079	0.288088	9.36844	0.359502	0.548783	0.998005	22.8602	1.55731	1.48477	4.542	17.8004	2.45337e-05	0.00176332	cell-responsive
Snora31	1379.7	1.09714	0.120629	10.5048	0.0828501	0.773472	0.998005	785.653	1.22511	-0.853353	9.61749	6.55523	0.0104576	0.129054	cell-responsive
Snora5c	261.552	1.22875	0.920866	8.44424	3.05063	0.0807059	0.821733	16.6246	1.18342	0.974873	4.10229	7.68202	0.00557736	0.0885941	cell-responsive
Snora61	322.829	1.05538	-0.546811	8.5551	0.995128	0.318492	0.942634	12.5335	1.05944	0.864942	3.6816	5.85315	0.0155492	0.14595	cell-responsive
Snora62	879.655	0.858787	0.0861794	9.90118	0.036413	0.848665	1	136.609	1.1863	-0.682033	7.09557	3.95966	0.0466032	0.242075	cell-responsive
Snora74a	305.398	1.3036	-0.420557	8.61987	0.633525	0.426065	0.942634	14.1176	0.953889	0.851499	3.8512	5.65116	0.0174438	0.156615	cell-responsive
Snora9	78.7938	1.07695	-0.440033	7.22498	0.334972	0.562746	0.998005	5.35515	1.09932	0.821184	2.53352	4.44075	0.0350908	0.233097	cell-responsive
Snord11	335.737	0.922446	-0.0805302	8.7239	0.0259033	0.872137	1	72.596	1.20388	1.07226	6.1918	10.0341	0.00153667	0.0423097	cell-responsive
Snord110	1352.92	0.894463	-0.323318	10.5071	0.594599	0.440646	0.96141	228.364	1.03613	0.671155	7.83955	4.05623	0.0440085	0.240935	cell-responsive
Snord14c	6433.77	0.856732	-0.330333	12.676	0.701706	0.402211	0.942634	825.951	1.23766	0.863777	9.69103	6.61757	0.0100978	0.129054	cell-responsive
Snord14d	6403.43	0.981274	-0.169791	12.6683	0.182511	0.669224	0.998005	711.352	1.06781	0.844872	9.4757	6.32955	0.0118743	0.129054	cell-responsive
Snord14e	610.9	1.28387	-0.36253	9.43242	0.572969	0.449081	0.967252	26.5056	1.4553	0.846149	4.75484	5.89632	0.0151726	0.14595	cell-responsive
Snord15b	1612.03	1.39654	-0.365514	10.6629	0.690385	0.406033	0.942634	157.307	0.97122	1.10941	7.30163	10.8912	0.00096621	0.0331479	cell-responsive
Snord22	573.302	1.17012	-0.25289	9.26018	0.262388	0.608485	0.998005	25.5777	1.06498	1.36527	4.70536	15.0196	0.000106402	0.005493	cell-responsive
Snord32a	3810.11	0.959526	-0.0251966	11.9293	0.00407548	0.949098	1	1324.48	1.24538	0.843231	10.3718	6.37642	0.0115646	0.129054	cell-responsive
Snord49b	1937.68	0.98438	0.0649509	10.9582	0.0249967	0.874375	1	768.654	0.999236	0.845102	9.58717	6.44964	0.0110975	0.129054	cell-responsive
Snord50a	1649.45	1.05354	0.103963	10.7562	0.0642216	0.799944	1	640.759	1.06445	0.707755	9.32524	4.54299	0.0330538	0.229491	cell-responsive
Snord50b	2088.19	1.06113	-0.413272	11.0823	1.00322	0.316532	0.942634	888.322	1.10329	0.839736	9.79613	6.37319	0.0115857	0.129054	cell-responsive
Snord52	6307.34	1.0773	0.135328	12.623	0.115874	0.733553	0.998005	11068.8	1.01376	-0.704812	13.4342	4.52222	0.0334575	0.229491	cell-responsive
Snord60	3854.51	1.01207	-0.141538	11.9479	0.126485	0.722105	0.998005	977.317	1.26751	0.689494	9.93353	4.312	0.0378445	0.233097	cell-responsive
Snord7	54.1809	0.880087	-0.171131	6.75954	0.031713	0.858659	1	21.7538	0.962674	0.693356	4.46251	4.02164	0.04492	0.240935	cell-responsive
Snord8	159.203	0.849966	-0.614507	7.75921	0.830713	0.362066	0.942634	32.7675	1.20793	0.839438	5.04455	6.00188	0.0142906	0.143952	cell-responsive
Snord87	608.586	1.09616	-0.362333	9.41999	0.627206	0.428382	0.942634	102.679	1.07872	0.858611	6.68835	6.50961	0.0107293	0.129054	cell-responsive
Snord88a	6464.69	1.00247	0.237919	12.665	0.369223	0.543428	0.998005	7593.1	1.15518	-0.986222	12.8905	8.77297	0.00305728	0.0601264	cell-responsive
Snord89	847.036	1.15772	0.177533	9.87146	0.150665	0.697901	0.998005	79.8412	1.13114	0.9506	6.32666	7.92516	0.0048752	0.0838941	cell-responsive
Snord93	1975.34	0.952777	0.0608442	10.9651	0.0213508	0.883827	1	2223.28	1.03578	-0.768555	11.1184	5.31331	0.0211632	0.178375	cell-responsive
Snord95	25129.5	0.922004	0.463228	14.6176	1.4217	0.233123	0.942634	39035.9	0.982232	-0.745789	15.2525	5.05559	0.0245466	0.193144	cell-responsive
Snord96a	4295.92	1.01186	0.415256	12.0827	1.07517	0.29978	0.942634	6418.76	1.30848	-0.701846	12.6482	4.40015	0.0359359	0.233097	cell-responsive

## Sheet: snoRNA_VitD3
identifier	mean_cpm.EV	mean.median.ratio.EV	logFC.EV	logCPM.EV	LR.EV	PValue.EV	adjpvalue.EV	mean_cpm.cell	mean.median.ratio.cell	logFC.cell	logCPM.cell	LR.cell	PValue.cell	adjpvalue.cell	quadrant
Gm26175	281.798	1.09351	1.21948	8.37808	4.24288	0.0394153	0.413861	61.4231	1.22061	-0.822304	5.95054	5.58827	0.0180811	0.2987	reflective
Snord68	23701.8	1.03313	-0.919668	14.5407	5.35991	0.0206049	0.301011	4809.13	0.948035	0.686158	12.2317	4.09304	0.0430601	0.40683	reflective
Gm22247	29.7003	100	2.69084	6.46945	6.10661	0.0134677	0.285376	19.4928	1.14587	-0.680514	4.29127	3.64495	0.0562394	0.455429	EV-responsive
Gm22270	333.188	0.952062	-1.47224	8.65687	5.77328	0.0162716	0.287751	239.682	1.05604	-0.62543	7.90528	3.43349	0.063887	0.479488	EV-responsive
Gm22354	177.547	1.30597	-1.77227	7.99716	5.22142	0.0223104	0.312345	147.599	0.952305	-0.267242	7.20798	0.638865	0.424122	0.771641	EV-responsive
Gm22357	782.667	1.43925	-1.5484	9.83806	8.61532	0.00333347	0.238468	49.3162	1.13751	0.507215	5.64127	2.10738	0.14659	0.564103	EV-responsive
Gm22362	52.4922	3.74982	-4.68459	6.67953	7.4147	0.00646931	0.238468	9.38373	0.909337	-0.578498	3.27162	2.19991	0.138019	0.549789	EV-responsive
Gm22422	32.1317	100	-4.71822	6.73689	7.47937	0.00624099	0.238468	11.2777	0.912456	-0.248373	3.53163	0.435377	0.509362	0.858639	EV-responsive
Gm22676	27.4766	100	-4.36712	6.57295	6.36451	0.0116425	0.285376	12.3562	1.45758	0.067222	3.59922	0.0327808	0.856325	1	EV-responsive
Gm22988	388.002	0.960927	-1.68464	8.96966	8.03047	0.00459969	0.238468	10.9943	1.26388	-0.0986427	3.51563	0.06615	0.797027	0.991908	EV-responsive
Gm23455	65.0348	100	6.06253	6.49938	21.5567	3.43528e-06	0.00115426	2.22426	1.08488	-0.16942	1.26895	0.118485	0.730683	0.980187	EV-responsive
Gm23723	19.2071	100	3.79754	6.11296	6.01011	0.0142241	0.285376	3.0492	0.973697	-0.358252	1.60373	0.559066	0.454637	0.796407	EV-responsive
Gm23987	42.3417	1.37556	-4.04129	6.61527	5.00939	0.0252102	0.338825	0.520869	1.17999	-0.32798	-0.269855	0.144038	0.704299	0.977165	EV-responsive
Gm24616	44.2471	100	-4.16735	6.90412	5.61533	0.017804	0.299108	10.3919	0.940707	-0.373198	3.39857	0.985683	0.3208	0.702156	EV-responsive
Gm25636	24.2154	100	-4.45744	6.60456	6.59676	0.0102164	0.285376	0.59549	1.34904	-1.50985	-0.191616	2.24632	0.133933	0.549789	EV-responsive
Gm25776	197.1	0.928459	-2.00483	8.19901	7.71505	0.00547625	0.238468	12.6064	0.994754	-0.612826	3.69931	2.72559	0.0987518	0.541341	EV-responsive
Gm25788	125.986	100	1.90509	7.28343	7.06631	0.00785467	0.239925	3.3809	1.14313	0.452145	1.8659	0.975724	0.323257	0.702156	EV-responsive
Gm26130	31.9248	100	-3.86715	6.48896	4.31913	0.0376861	0.413861	5.84001	1.03226	-0.661983	2.57654	2.61239	0.106032	0.541341	EV-responsive
Gm26202	11968.7	0.932277	-0.785047	13.5612	3.85879	0.0494861	0.475596	3985.95	1.02173	-0.0490972	11.9609	0.0217695	0.882702	1	EV-responsive
Gm26236	782.764	0.856731	-1.00348	9.7825	4.18753	0.0407224	0.414628	30.2084	0.933151	-0.145795	4.93154	0.17281	0.677626	0.976208	EV-responsive
Mir5117	3342.46	0.988411	-1.01035	11.7561	5.88297	0.015288	0.285376	945.407	0.984551	-0.0695474	9.88578	0.0440666	0.83373	1	EV-responsive
Snora2b	83.0036	100	4.64148	6.67511	17.9494	2.26862e-05	0.00381128	5.79554	1.04144	0.517261	2.51311	1.59583	0.206495	0.636739	EV-responsive
Snora30	182.706	1.48389	1.47529	7.92326	5.92057	0.0149651	0.285376	20.3401	0.896078	-0.271123	4.37381	0.574455	0.448494	0.79497	EV-responsive
Snora34	528.641	1.74564	1.14228	9.10014	4.51381	0.0336223	0.403468	20.6251	0.998325	0.42137	4.38874	1.38564	0.239143	0.649776	EV-responsive
Snora36b	109.921	1.08892	-1.95643	7.63862	5.45214	0.0195444	0.301011	10.4675	0.91682	0.146876	3.41084	0.156169	0.692708	0.977165	EV-responsive
Snora73a	1727.18	1.45156	0.993388	10.7437	4.37995	0.0363641	0.413861	23.4067	0.93182	0.531597	4.56908	2.26576	0.132261	0.549789	EV-responsive
Snora74a	305.398	1.3036	-1.4284	8.61987	5.38076	0.02036	0.301011	14.1176	0.953889	-0.552953	3.8512	2.0714	0.150084	0.564103	EV-responsive
Snord11	335.737	0.922446	-1.64788	8.7239	7.24818	0.00709727	0.238468	72.596	1.20388	0.0377725	6.1918	0.0124269	0.911239	1	EV-responsive
Snord13	562.379	1.13229	-1.07328	9.33133	4.28127	0.0385345	0.413861	132.361	1.1899	-0.0969334	7.05281	0.0839409	0.772026	0.991908	EV-responsive
Snord47	3821.66	0.934943	-1.01616	11.9449	5.96249	0.0146134	0.285376	345.837	1.06449	0.290404	8.43539	0.751888	0.385879	0.731046	EV-responsive
Snord53	174.142	0.853949	-1.54687	7.99144	4.64751	0.0310987	0.387005	20.9125	0.840583	0.00407316	4.41419	0.000129443	0.990922	1	EV-responsive
Snord70	462.35	0.917029	-1.19085	9.07	4.75057	0.0292886	0.378499	66.3816	1.00393	0.238431	6.05918	0.48563	0.485883	0.830017	EV-responsive
Snord82	3287.62	1.0076	-1.19558	11.7512	7.76677	0.00532161	0.238468	179.283	1.15114	0.57971	7.49106	2.91337	0.0878481	0.532439	EV-responsive
AF357399	391.847	1.0481	-0.236342	8.80618	0.211589	0.645525	0.903735	250.512	1.24269	-0.798296	7.96856	5.43168	0.0197747	0.314113	cell-responsive
Gm22488	219.264	1.08606	-0.504403	8.199	0.594706	0.440605	0.829772	36.4022	1.18199	-0.800035	5.19244	5.16181	0.0230889	0.340561	cell-responsive
Gm22519	82.2326	0.890496	-0.365508	7.19151	0.198427	0.655993	0.908125	9.03154	1.03825	-0.877385	3.16521	4.4508	0.0348849	0.400208	cell-responsive
Gm22661	12.1108	100	-2.28696	6.20587	1.32956	0.248883	0.694889	0.654609	2.40808	1.78039	-0.235989	4.11779	0.0424344	0.40683	cell-responsive
Gm22806	33.3101	1.08214	0.2313	6.47297	0.0411199	0.839307	0.961387	7.70902	1.20313	-1.15636	3.0197	7.87794	0.00500413	0.22228	cell-responsive
Gm23201	197.98	1.16501	-0.642143	8.0347	0.960561	0.327046	0.738776	28.0789	1.07892	0.946892	4.83191	7.03051	0.00801325	0.22228	cell-responsive
Gm23613	1.71009	100	-1.59656	5.93128	0.727364	0.393739	0.769164	0.210966	1.26042	-4.34124	-0.968456	6.04713	0.0139289	0.261483	cell-responsive
Gm23734	9.44337	100	-3.00559	6.18741	2.39429	0.121779	0.586399	5.20345	1.072	1.26235	2.44489	8.31723	0.00392707	0.212036	cell-responsive
Gm23925	222.378	1.44488	0.00708089	8.13356	2.01118e-05	0.996422	1	15.9507	0.952977	0.928432	4.03386	6.33671	0.0118264	0.2561	cell-responsive
Gm23946	72.8088	1.18267	0.282592	6.99428	0.0731236	0.786842	0.94991	5.77961	1.19594	-1.14679	2.61208	7.16251	0.00744429	0.22228	cell-responsive
Gm23991	4285.5	1.0453	-0.35892	12.0808	0.794274	0.372811	0.769164	5140.03	1.04247	-0.901332	12.3276	7.2087	0.00725511	0.22228	cell-responsive
Gm24044	801.999	1.24193	0.774716	9.71754	2.668	0.102384	0.58307	107.349	1.18053	-0.93115	6.74905	7.21839	0.00721604	0.22228	cell-responsive
Gm24177	2.60303	100	0.374605	5.93906	-1.0525e-09	1	1	1.24071	1.05894	-1.23716	0.694962	4.08313	0.0433133	0.40683	cell-responsive
Gm24233	334.599	1.80132	-0.0150117	8.6108	0.000818749	0.977173	1	56.0439	0.853973	-0.897832	5.81986	6.72375	0.00951375	0.241786	cell-responsive
Gm24336	46.487	0.992155	-2.08706	6.75045	3.19176	0.0740102	0.542154	6.57999	1.05059	-0.851218	2.76381	4.11766	0.0424378	0.40683	cell-responsive
Gm24411	105.833	1.04842	-1.01049	7.44436	0.927093	0.335619	0.746809	2.68388	0.868587	1.55208	1.57184	9.13404	0.00250898	0.207241	cell-responsive
Gm24507	1889.79	1.949	0.673898	10.8735	2.22119	0.136128	0.586399	530.663	1.32588	-0.826782	9.05351	6.09821	0.0135319	0.261483	cell-responsive
Gm25117	1952.77	1.36277	-0.0897363	10.957	0.0402926	0.84091	0.961387	72.1249	1.00212	-0.732831	6.18626	4.4874	0.0341455	0.400208	cell-responsive
Gm25500	6.93723	100	2.05658	5.9511	1.5488	0.213313	0.635606	1.03373	2.00052	-1.64963	0.242356	7.01718	0.00807314	0.22228	cell-responsive
Gm25517	34.786	1.3109	-1.2383	6.46112	0.864538	0.352472	0.762819	4.0857	0.939367	-1.23431	2.16986	6.64339	0.00995243	0.241786	cell-responsive
Gm25582	5.89687	100	-0.19474	6.0176	-5.32638e-09	1	1	0.565083	2.33308	-2.07207	-0.26996	4.62317	0.0315429	0.383154	cell-responsive
Gm25663	43.0675	1.83835	-0.818417	6.77654	0.730265	0.392797	0.769164	1.54018	0.933235	-2.04313	0.905724	11.0169	0.000902865	0.186442	cell-responsive
Gm25744	1859.27	0.973141	-0.466073	10.9105	1.16172	0.281108	0.699647	1162.33	0.859188	0.687914	10.1834	4.17904	0.040927	0.40683	cell-responsive
Gm25777	67.2283	1.60084	0.349715	6.97531	0.171392	0.678877	0.91196	3.32996	1.36717	-1.40763	1.84395	8.62773	0.00331084	0.212036	cell-responsive
Gm25800	9.32787	100	2.55941	6.09194	2.57611	0.108488	0.586399	0.893646	1.52556	2.1349	0.202647	6.52784	0.0106199	0.243667	cell-responsive
Gm25848	249.874	1.34521	-0.839653	8.36023	1.69742	0.192626	0.635606	24.8716	0.9945	-0.813826	4.67026	4.90901	0.026717	0.35594	cell-responsive
Gm26247	747.348	0.988654	-0.21255	9.62284	0.194166	0.659472	0.908125	579.768	1.01785	-0.686568	9.18055	4.20902	0.0402095	0.40683	cell-responsive
Gm26493	157.058	1.10677	-0.496874	7.76189	0.515993	0.472556	0.840075	104.373	0.993484	-0.945688	6.70785	7.62869	0.00574469	0.22228	cell-responsive
Gm27326	7.88372	100	-0.578355	5.95212	-4.82352e-09	1	1	0.132909	100	-3.71805	-1.46764	3.84206	0.0499822	0.430055	cell-responsive
Snora23	476.264	1.05576	-0.254812	9.12893	0.240372	0.623937	0.880853	58.7602	1.12161	-1.0987	5.88302	9.55283	0.00199641	0.207241	cell-responsive
Snora26	333.574	1.08368	-0.42884	8.65838	0.550132	0.458264	0.836	52.8936	1.02712	-0.687132	5.73511	3.92834	0.0474787	0.417206	cell-responsive
Snora28	355.929	0.925044	-0.365497	8.7802	0.388341	0.533173	0.845568	14.1823	0.984371	0.799607	3.84334	4.73417	0.0295691	0.370062	cell-responsive
Snora31	1379.7	1.09714	-0.554959	10.5048	1.55085	0.213011	0.635606	785.653	1.22511	-0.685099	9.61749	4.10775	0.042687	0.40683	cell-responsive
Snora57	319.464	1.04438	0.442604	8.512	0.664019	0.415145	0.797078	18.4822	1.09463	-0.729945	4.24205	4.08199	0.0433427	0.40683	cell-responsive
Snora62	879.655	0.858787	-0.157484	9.90118	0.110265	0.739843	0.936806	136.609	1.1863	-1.41918	7.09557	16.1395	5.88453e-05	0.0243031	cell-responsive
Snord14e	610.9	1.28387	-0.198906	9.43242	0.157565	0.691408	0.913123	26.5056	1.4553	0.732546	4.75484	3.98895	0.0457996	0.417206	cell-responsive
Snord87	608.586	1.09616	-0.973376	9.41999	3.69329	0.0546319	0.475596	102.679	1.07872	0.864412	6.68835	6.25248	0.012402	0.2561	cell-responsive
Snord88a	6464.69	1.00247	-0.0741601	12.665	0.034989	0.851619	0.968398	7593.1	1.15518	-0.963366	12.8905	8.23578	0.00410724	0.212036	cell-responsive
Snord88c	304.84	1.08882	-0.632528	8.56087	1.12135	0.289627	0.709088	255.432	1.03458	-0.748952	7.99773	5.00353	0.0252957	0.348237	cell-responsive

## Sheet: miscRNA_LPS
identifier	mean_cpm.EV	mean.median.ratio.EV	logFC.EV	logCPM.EV	LR.EV	PValue.EV	adjpvalue.EV	mean_cpm.cell	mean.median.ratio.cell	logFC.cell	logCPM.cell	LR.cell	PValue.cell	adjpvalue.cell	quadrant
Gm23037	4.42283	100	-3.35491	5.24898	4.15406	0.0415348	0.608992	80.4367	1.73688	1.82381	7.12242	2.3918	0.121973	0.458261	EV-responsive
Gm24062	5.00334	100	3.56522	5.26405	5.25212	0.0219201	0.504161	12.7551	100	-0.858794	6.16448	0.408319	0.522824	0.69867	EV-responsive
Gm26168	132.449	0.922534	-2.16515	7.33416	6.65972	0.00986163	0.340226	127.741	1.37916	0.395087	7.4346	0.172971	0.677485	0.816694	EV-responsive
Rny3	12343.2	1.03023	-1.72847	13.5977	8.90778	0.00283959	0.195932	40293.7	1.23796	-0.255389	15.2987	0.442839	0.505755	0.69867	EV-responsive
Gm22508	52.6427	2.24086	1.25062	5.83414	1.38374	0.239465	0.653948	18.6087	100	-3.49785	6.12319	5.59482	0.0180137	0.278145	cell-responsive
Gm22649	116.592	3.45227	1.59108	6.38793	3.16784	0.0751018	0.608992	11.3669	100	-3.36948	6.04046	5.23592	0.0221251	0.278145	cell-responsive
Gm22982	28.4285	0.723782	0.62547	6.02266	0.417036	0.51842	0.948347	223.424	1.20566	1.91542	8.24758	8.41301	0.00372546	0.124498	cell-responsive
Gm23921	225.76	1.72433	0.472207	7.94077	0.409392	0.522278	0.948347	111.359	1.98889	2.99827	7.47099	7.82873	0.00514223	0.124498	cell-responsive
Gm23973	65.4692	0.833412	0.0142505	6.68571	0.000419482	0.983659	1	340.037	1.15181	1.59275	8.69473	7.6558	0.00565901	0.124498	cell-responsive
Gm24812	83.9975	0.932683	0.781746	6.94899	1.03539	0.308896	0.653948	63.8409	1.37852	-1.9709	6.8051	4.41952	0.0355301	0.302577	cell-responsive
Gm25288	17.5984	0.781627	0.349475	5.71168	0.111652	0.738272	0.998838	98.0864	0.996744	1.80737	7.38032	4.6604	0.030866	0.302577	cell-responsive
Gm27694	8.30974	100	-2.96067	5.3367	3.07645	0.0794337	0.608992	212.918	1.08188	-1.78869	7.96786	8.64223	0.0032846	0.124498	cell-responsive
Gm28006	12.0291	1.06854	-0.191026	5.54191	0.0309233	0.860412	1	70.4135	1.52044	-1.71054	6.86051	4.313	0.0378222	0.302577	cell-responsive

## Sheet: miscRNA_VitD3
identifier	mean_cpm.EV	mean.median.ratio.EV	logFC.EV	logCPM.EV	LR.EV	PValue.EV	adjpvalue.EV	mean_cpm.cell	mean.median.ratio.cell	logFC.cell	logCPM.cell	LR.cell	PValue.cell	adjpvalue.cell	quadrant
Gm23037	4.42283	100	-2.95832	5.24898	2.82832	0.0926154	0.666849	80.4367	1.73688	2.8353	7.12242	6.16103	0.0130595	0.229847	cell-responsive
Gm23921	225.76	1.72433	0.75655	7.94077	1.00947	0.31503	0.756068	111.359	1.98889	3.22239	7.47099	8.33463	0.00388965	0.114096	cell-responsive
Gm24011	1.45473	100	0.0510923	5.06974	-2.69607e-09	1	1	24.821	100	3.78071	6.30404	4.00871	0.0452658	0.398339	cell-responsive
Gm24372	3145.76	1.23798	-0.199559	11.6343	0.101598	0.74992	0.935322	3421.31	1.4207	1.09341	11.7567	7.02756	0.00802646	0.176582	cell-responsive
Gm26168	132.449	0.922534	-0.616121	7.33416	0.808016	0.368707	0.756068	127.741	1.37916	2.5184	7.4346	9.18887	0.00243491	0.114096	cell-responsive
Gm26323	30.1837	1.26141	-0.877857	6.08475	0.559369	0.454515	0.780767	208.397	1.54518	-1.71985	8.12797	4.9743	0.0257266	0.282993	cell-responsive
Rny3	12343.2	1.03023	0.162253	13.5977	0.0834636	0.772657	0.935322	40293.7	1.23796	1.18185	15.2987	8.66289	0.00324757	0.114096	cell-responsive
